# Supplementary material for: Prolyl isomerization controls activation kinetics of a cyclic nucleotide-gated ion channel
Source: Nat Commun. 2020 Dec 16;11:6401. doi: 10.1038/s41467-020-20104-4 (PMC7744796; doi:10.1038/s41467-020-20104-4)
Supplement: Supplementary file 4 — Source Data [file 41467_2020_20104_MOESM4_ESM.xlsx]

## Sheet: Figure 1
panel F
WT SthK	delay time (s)	normalized rate	averaged rate	S.D.		SthK P300A	delay time (s)	normalized rate	averaged rate	S.D.
	0.012	0.297619	0.412427	0.0748703			0.012	1.63491	1.07703	0.469388
		0.476657						0.983674
		0.460467						0.575612
		0.338901						0.702242
		0.459489						1.48869
		0.507567					0.025	1.35674	1.24235	0.228832
		0.359802						0.912404
		0.39891						1.27295
	0.05	0.289928	0.555079	0.171711				1.4273
		0.559737					0.05	1.55523	1.37034	0.154282
		0.574299						1.24609
		0.417931						1.3097
		0.282063						1.52573
		0.780611					0.1	1.07389	1.09278	0.13445
		0.75782						1.21987
		0.61885						1.16492
		0.714473						0.912453
	0.1	0.405924	0.551904	0.161311			0.25	1.3725	1.10473	0.202459
		0.459871						0.95483
		0.547459						1.0128
		0.410662						0.917119
		0.872447						1.26639
		0.480842					0.5	1.14096	1.03096	0.117403
		0.530715						0.904093
		0.707313						0.958735
	0.25	0.733024	0.735575	0.110313				1.12006
		0.750647
		0.834072					1	1	1.00114	0.0280666
		0.723731						1
		0.504744						1.03661
		0.779172						0.967941
		0.823632
	0.5	0.488138	0.774413	0.152496			2.5	0.799256	1.0881	0.207703
		0.780024						1.1541
		0.64861						1.35419
		0.704078						1.14719
		0.862361						0.985738
		0.937205					5	0.939696	0.934372	0.0517387
		0.898353						0.936143
		0.876538						0.854855
	1	0.615968	0.893295	0.132334				1
		0.783163						0.941164
		0.929592					10	0.70831	0.839685	0.211464
		0.911243						0.530235
		0.924938						1
		1.01362						0.95988
		0.98265						1
		0.985183
	2.5	0.563461	0.912409	0.1898
		0.922392
		0.972315
		1.20259
		0.941743
		0.907232
		1.03795
		0.751591
	5	0.763897	0.973218	0.13294
		1.09224
		0.993843
		0.93095
		0.828656
		1
		1.17616
		1
	10	0.846578	0.956013	0.0825631
		1.0899
		0.954517
		1
		1
		0.880267
		1
		0.876834
	25	1	1	0.05
		1
		1

## Sheet: Figure 2
panel B												panel D												panel E						panel F
WT SthK + SlyD	delay time (s)	normalized rate	averaged rate	S.D.		WT SthK + CypD	delay time (s)	normalized rate	averaged rate	S.D.		WT SthK + SlyD	[SlyD] (M)	normalized rate	averaged rate	S.D.		WT SthK + CypD	[CypD] (M)	normalized rate	averaged rate	S.D.		WT SthK + CypD + CsA	[CsA] (µM)	normalized rate	averaged rate	S.D.		SlyD KCl, LPF substrate	[SlyD] (nM)	apparent rate (s-1)		SlyD KNO3, LPF substrate	[SlyD] (nM)	apparent rate (s-1)		SlyD KCl, EPF substrate	[SlyD] (nM)	apparent rate (s-1)		SlyD KNO3, EPF substrate	[SlyD] (nM)	apparent rate (s-1)		CypD KCl, LPF substrate	[CypD] (nM)	apparent rate (s-1)
	0.012	0.993131	1.1295	0.159399			0.012	1.07947	0.997238	0.0740692			1e-11	0.592375	0.621791	0.0587954			1e-11		0.719445	0.0922743			0.25	0.976168	1.02399	0.0633267			0	0.0214			0	0.0395			0	0.0292							0	0.0368
		1.35668						0.976494						0.561561						0.764359						1.09581					0	0.0499			0	0.0285			0	0.0251							0	0.0214
		1.23917						0.935752						0.63612						0.780664						1					0	0.0361			0	0.025											0	0.028
		1.02538												0.697107						0.613313											2	0.0407			2	0.0493			2	0.0257			2	0.0229			2	0.0541
		1.20243					0.025	0.938548	1.0013	0.0865143			1e-10		0.68495	0.0900505			1e-10		0.793164	0.103401			0.5	0.859403	0.949151	0.102053			2	0.0435			2	0.0426			2	0.0237			2	0.0274			2	0.0472
		0.960243						1.09999						0.584963						0.889454						1.06016					2	0.0454			2	0.048							2	0.0232			2	0.0579
	0.05	1.00826	1.03468	0.111329				0.965368						0.710221						0.806159						0.927888					5	0.0509			5	0.0623			5	0.0254			5	0.0244			4	0.054
		0.973836												0.759664						0.68388											5	0.0608			5	0.0561			5	0.026			5	0.0289			4	0.0642
		1.21475					0.05	0.873309	0.8931	0.0778295																					5	0.0483			5	0.0736							5	0.0265			4	0.0666
		1.14437						0.827077					1e-09	0.755117	0.711612	0.0975208			1e-09	0.697308	0.801907	0.125609			1	0.874531	0.900979	0.0342152			10	0.0675			10	0.0724			10	0.0236			10	0.0276			6	0.0514
		1.11523						0.978915						0.566248						0.949742						0.93962					10	0.0536			10	0.0446			10	0.0254			10	0.0243			6	0.0377
		0.92643												0.775188						0.862758						0.888784					10	0.0693											10	0.0262			6	0.0675
		0.859876					0.1	0.86134	0.970965	0.111423				0.749897						0.697821											15	0.0527			15	0.0619			15	0.0249			15	0.0244			8	0.0546
	0.1	0.986437	0.964911	0.148846				0.967452																							15	0.0716			15	0.0687			15	0.0244			15	0.0242			8	0.0733
		0.929993						1.0841					1e-08	0.965262	0.814411	0.176135			1e-08	0.838434	0.848265	0.107832			2	0.866843	0.828569	0.182785			15	0.0627			15	0.077							15	0.0266			8	0.072
		0.971986					0.25	0.986853	1.11353	0.172534				0.565442						0.971587						0.989187
		1.03787						1.31004						0.821544						0.872571						0.629677					linear regression				linear regression				linear regression				linear regression				linear regression
		1.1809						1.04371						0.905397						0.71047											kcat/KM (s-1 nM-1)	S.D.			kcat/KM (s-1 nM-1)	S.D.			kcat/KM (s-1 nM-1)	S.D.			kcat/KM (s-1 nM-1)	S.D.			kcat/KM (s-1 nM-1)	S.D.
		0.963743											1e-07	1.08297	0.961207	0.0975603			1e-07	0.741082	0.914591	0.147627			4	0.733057	0.712077	0.145004			0.0024	0.0005			0.0027	0.0005			6.54545e-06	9.05282e-05			7.48299e-06	0.0001			0.0051	0.0011
		0.683448					0.5	1.06429	1.14273	0.133044				0.844162						1.10076						0.845449
	0.25	0.815263	1.02097	0.180791				1.29634						0.961822						0.924645						0.557726
		0.934134						1.06755						0.955875						0.89188
		1.13432
		1.29595					1	1.02645	0.968543	0.132025			1e-06	1	0.999472	0.00546751			1e-06	1	0.979831	0.0312877			8	0.73688	0.573033	0.231714
		1.07435						0.81746						1						1						0.409186
		0.871781						1.06172						0.99229						0.985252
	0.5	0.911469	0.978051	0.169446										1.0056						0.934073
		0.879411					2.5	0.843591	0.894405	0.140697
		0.97279						0.786175					1e-05		1	0.05			1e-05	0.957923	1.02534	0.081195			16		0.508914	0.05
		1.30472						1.05345						1						1.14344						0.508914
		0.756658												1						1
		1.02131					5	1.11305	1.03087	0.0718994				1						1
		1						1
	1	0.846453	0.9166	0.12255				0.979563
		1
		0.944588					10	1	0.894534	0.182673
		0.917926						0.683601
		1						1
		0.790636
		0.664148
	2.5	0.859007	0.942167	0.0707728
		0.974481
		0.975242
		0.899879
		0.885688
		0.932504
		1.06837
	5	0.948355	1.01448	0.184454
		0.911951
		0.941684
		1
		1.42078
		1
		0.878609
	10	1	0.922237	0.058814
		0.963186
		0.915929
		0.966146
		0.900123
		0.82713
		0.883141
[truncated: 9 more columns]

## Sheet: Figure 3
panel D
WT SthK	[cAMP] (µM)	normalized rate	averaged rate	S.D.		WT SthK	[cAMP] (µM)	normalized rate	averaged rate	S.D.		SthK P300A	[cAMP] (µM)	normalized rate	averaged rate	S.D.
45 min	6.25	0.0126	0.0099	0.00381838		+ SlyD, 2.5 s	6.25		0.018476	0.00698125		2.5 s	6.25		0.025616	0.00491604
		0.0072						0.0234125						0.0221398
								0.0135395						0.0290921
							12.5	0.0820355	0.0664756	0.0202209			12.5		0.11426	0.0108847
	12.5	0.0137	0.0232	0.0224145				0.0737723						0.106563
		0.0488						0.0436192						0.121956
		0.0071					25	0.523335	0.178337	0.201728			25	0.793315	0.553618	0.139845
								0.146408						0.533492
	25	0.0137	0.074	0.0807374				0.210266						0.573744
		0.028					50	0.821185	0.788772	0.0796899			50	0.910651	0.907428	0.0709542
		0.0633						0.697984						0.834917
		0.191						0.847149						0.976716
	50	0.2067	0.3731	0.246451			100	1.11519	1.0982	0.016869			100	0.838217	0.853823	0.0350097
		0.2169						1.08145						0.893922
		0.3368						1.09795						0.82933
		0.732					200	1.15451	1.0515	0.0892064			200	1	1	0.05
	100	0.8175	0.8466	0.181575				1						1
		0.663						1						1
		0.8085
		1.0974
	200	0.9967	0.9445	0.0371393
		0.9342
		0.9382
		0.9089
	400	1.0173	1.0053	0.0169706
		0.9933

## Sheet: Fig S1
panel E

## Sheet: Fig S2
panel B															panel C															panel E
Voltage (mV)	140	120	100	80	60	40	20	0	-20	-40	-60	-80	-100		Voltage (mV)	140	120	100	80	60	40	20	0	-20	-40	-60	-80	-100			SthK P300V	delay time (s)	normalized rate	averaged rate	S.D.
I (pA)	6.7	5.68	4.429	3.862	3.212	2.44	1.5		-1.17	-3.4					Po																	0	0.00820728	0.0099969	0.00357576
	6.33	7.25	4.46	3.95	3.17	2.4757	1.309		-2.06	-5.18097	-9.30976	-11.4905	-13.612			0.533722		0.415	0.31725	0.248965	0.17	0.157775											0.0076693
	7.7489	5.86981	3.92	3.629	2.99	2.4043	1.181		-1.44	-3.19						0.533722		0.415	0.31725	0.248965	0.17	0.157775		0.0375357	0.0304	0.022989	0.0171	0.01					0.0141141
	6.20523	6.02133	3.91	3.621	3.009	2.455	1.257		-2.09	-4.52	-6.996	-9.485	-13.8			0.533722	0.371437	0.415	0.31725	0.248965	0.17	0.157775		0.19	0.097	0.0834	0.042544	0.0707				0.012	1.07852	1.0477	0.0435934
	6.05087	5.88886	3.87	3.6	2.871	2.405	1.319		-1.86	-4.485	-7.25	-10.7334	-13.248			0.533722	0.371437	0.415	0.31725	0.248965	0.17	0.157775		0.0356667		0.0107186	0.00866667	0.00624947
	6.41		3.57	3.7	3.1	3.24	1.916		-1.27542			-11.5	-13.6			0.47		0.59		0.107559	0.13			0.0688	0.04	0.03	0.031	0.017					1.01687
		6.3	3.33	5	4.291	1.98	1.9				-7.72					0.7	0.49	0.51	0.187	0.16	0.1355	0.15		0.07	0.049	0.03	0.028	0.017				0.025	0.85432	0.942475	0.124671
	5.3	4.8	4.286	3.6	3	3.1	1.6		-1.38	-3.1	-7.8	-9.6	-13.7			0.59	0.48		0.26	0.21	0.18	0.103533			0.034	0.017	0.017	0.008
			5.64	3	2.6				-1.425	-3.17		-10.7	-13.3						0.25	0.17	0.14767	0.103533				0.014	0.011						1.03063
		6.4	4.3	5	4.1	2.7	1.6		-1.4			-10.6	-13.5					0.28	0.449	0.4	0.14767	0.103533										0.05	1.02299	1.12788	0.0916946
			3.4	3.5	3.5	3.43	1.29											0.34	0.19		0.14767												1.16781
			5.7	4.5	4.31137	3.83587	1.66											0.46	0.266954	0.198035	0.15	0.12											1.19284
			4.077	5.247	4.32963	2.77												0.338	0.266954	0.198035	0.17	0.057										0.1	1.08495	1.02782	0.157471
			5	5.247	3.1	2.23												0.301953	0.266954	0.198035		0.1											1.14875
			5.96	3.6	3.03	2.77												0.301953	0.295	0.23	0.119												0.849756
			5.584	3.5	3.6													0.301953	0.31	0.22												0.25	0.806188	0.978482	0.24366
			4.08	4.22		1.9												0.3563
						1.68												0.4		0.19													1.15078
			4.75		4.1																											0.5	1.04019	0.949481	0.14084
				4.8	3.6													0.27															0.78723
			4	4		3.1																											1.02103
			5.2			2.8									averaged Po	0.556413	0.428219	0.381885	0.28649	0.218502	0.154424	0.124427		0.0804005	0.05008	0.0297297	0.0221872	0.0214916				1	1	0.919453	0.0980272
			4.2												S.D.	0.0721941	0.0656923	0.0882961	0.0639748	0.0638148	0.0187819	0.0340215		0.0634297	0.0271575	0.0248226	0.0121559	0.0245284					0.810307
averaged I (pA)	6.39214	6.02625	4.46029	4.08295	3.43967	2.65088	1.50291		-1.56671	-3.86371	-7.81515	-10.587	-13.5371																				0.948052
S.D.	0.739811	0.694791	0.778736	0.678664	0.560269	0.552171	0.255483		0.343549	0.845112	0.899103	0.803408	0.202645																			2.5	0.882075	0.980318	0.0900311
																																	1
																																	1.05888
																																5	1.0695	0.908561	0.152383
																																	0.766484
																																	0.889703
																																10	1.01466	0.968584	0.0675097
																																	0.891091
																																	1

## Sheet: Fig S3
panel B								panel C
CypD	[CypD] (nM)	rate (s-1)		SlyD	[SlyD] (nM)	rate (s-1)		12 nM CypD	[CsA] (nM)	rate (s-1)		12 nM CypD	[CsA] (nM)	rate (s-1)
LPF substrate	0	0.0368		LPF substrate	0	0.0214		no liposomes	0	0.0914		+ liposomes	0	0.209
	0	0.0214							0	0.0721			0	0.1954
	0	0.028			0	0.0361			0	0.0852			0	0.1304
	2	0.0541			2	0.0407			5	0.0789			100	0.192
	2	0.0472			2	0.0435			5	0.0713			1000	0.2322
	2	0.0579			2	0.0454			5	0.0449
	4	0.054			5	0.0509			10	0.0578			1000	0.2131
	4	0.0642			5	0.0608			10
	4	0.0666			5	0.0483			10	0.0543			5000	0.1162
	6	0.0514			10	0.0675			20	0.0554			5000	0.1534
					10	0.0536			20	0.048			5000	0.1318
	6	0.0675			10	0.0693			20	0.0444			10000	0.0911
									1000	0.0265			10000	0.0553
	8	0.0733			15	0.0716			1000	0.0321			10000	0.0709
	8	0.072			15	0.0627			1000	0.027			1000000	0.018
									100	0.0287
									100	0.04
									uncat 1	0.0435			uncat 1	0.0137
									uncat 2	0.0322
									uncat 3	0.0384
									uncat 4	0.0201

## Sheet: Fig S4
panel C
WT SthK	delay time (s)	normalized rate	averaged rate	S.D.		SthK P300A	delay time (s)	normalized rate	averaged rate	S.D.
+ BSA	0	0.0013624	0.00145403	0.000368726		+ SlyD	0.01	1.0631	1.00687	0.058251
		0.00185993						1.01072
		0.00113976						0.946787
	0.012	0.504165	0.518034	0.0196139			0.025	1.05576	0.972993	0.149955
		0.679977						0.799895
		0.531903						1.06332
	0.025	0.721173	0.781278	0.0850018			0.05	0.892319	0.980667	0.110804
		0.841384						1.10499
		0.852864						0.944694
	0.05	0.718713	0.76922	0.0714286			0.1	1	0.89418	0.102638
		0.819728						0.795052
		0.896507						0.887488
	0.1	0.924915	0.872322	0.0743787			0.25	1.02582	1.05973	0.197763
		0.819728						1.27226
								0.881118
	0.25	0.978812	1.00573	0.0380631			0.5		1.15295	0.00943114
		1.03264						1.14628
		1.03932						1.15962
	0.5	0.886045	0.951061	0.0919467			1	0.973788	1.06763	0.0994307
		1.02798						1.17184
		1.01608						1.05726
	1	1	1.02292	0.0324135			2.5	0.934467	1.00058	0.0664123
								1.06729
		1.04584						1
	2.5	0.969789	0.984894	0.0213627			5	0.974911	0.965647	0.0398026
								1
		1						0.922029
	5	0.93571	0.948839	0.0122101			10	0.929988	0.866652	0.0631032
		0.950955						0.866184
		0.959853						0.803784
	10	0.992629	0.996315	0.0052119
		1
		0.788228
